# Supplementary material for: Wearable magnetic induction-based approach toward 3D motion tracking
Source: Sci Rep. 2021 Sep 23;11:18905. doi: 10.1038/s41598-021-98346-5 (PMC8460632; doi:10.1038/s41598-021-98346-5)
Supplement: Supplementary file 5 — Supplementary Information 5. [file 41598_2021_98346_MOESM5_ESM.xlsx]

## Sheet: Sheet1
Model	RMSE	MAPE	R2
LightGBM	0.062	0.137	0.284
RF	0.062	0.134	0.273
ET	0.063	0.134	0.26
KNN	0.063	0.135	0.249
MLP	0.064	0.145	0.225
LR	0.067	0.153	0.151
DT	0.085	0.169	0.102
